# Supplementary material for: Design and Evaluation of New 6-Trifluoromethoxy-Isatin Derivatives as Potential CDK2 Inhibitors
Source: Int J Mol Sci. 2026 Feb 13;27(4):1802. doi: 10.3390/ijms27041802 (PMC12940416; doi:10.3390/ijms27041802)
Supplement: Supplementary file 1 [file ijms-27-01802-s001.zip]

Archive with 1 entries (1 files):
- ijms-4100111-supplementary.pdf
